# Supplementary material for: What Motivates the Vaccination Rift Effect? Psycho-Linguistic Features of Responses to Calls to Get Vaccinated Differ by Source and Recipient Vaccination Status
Source: Vaccines (Basel). 2023 Feb 21;11(3):503. doi: 10.3390/vaccines11030503 (PMC10057482; doi:10.3390/vaccines11030503)
Supplement: Supplementary file 1 [file vaccines-11-00503-s001.zip]

Archive with 1 entries (1 files):
- vaccines-2223304-supplementary.pdf
